# Supplementary material for: The Impact of Storage Conditions and Bottle Orientation on the Evolution of Phenolic and Volatile Compounds of Vintage Port Wine
Source: Foods. 2022 Sep 8;11(18):2770. doi: 10.3390/foods11182770 (PMC9498223; doi:10.3390/foods11182770)
Supplement: Supplementary file 1 [file foods-11-02770-s001.zip]

Archive with 2 entries (2 files):
- Data Vintage Port wine.xlsx
- foods-1878259-supplementary.pdf
