# Supplementary material for: The Impact of Storage Conditions and Bottle Orientation on the Evolution of Phenolic and Volatile Compounds of Vintage Port Wine
Source: Foods. 2022 Sep 8;11(18):2770. doi: 10.3390/foods11182770 (PMC9498223; doi:10.3390/foods11182770)
Supplement: Supplementary file 1 [file foods-11-02770-s001.zip › Data Vintage Port wine.xlsx]

## Sheet: 6M
Samples	AV1	AV2	AV3	AV4	AV5	AH1	AH2	AH3	AH4	AH5	BH1	BH2	BH3	BH4	BH5
Ethyl butanoate	132.674	111.681	218.792	117.293	198.798	168.415	294.946	118.59	112.38	168.964	221.814	88.69	103.406	200.382	115.69
Hexyl acetate	5.78	4.7675	7.948	5.352	7.8555	6.242	12.6295	5.52	4.803	7.5805	7.406	3.2515	3.9085	6.2165	4.0015
Ethyl heptanoate	4.3945	3.2855	7.8585	3.7426	6.886	5.65322	10.8305	4.211	3.20673	5.894	7.6825	2.208	2.92187	6.2185	3.45142
Ethyl nonanoate	2.1725	1.031	5.6835	1.645	4.396	3.905	6.4935	1.885	1.1975	3.201	5.9495	0.411	1.0475	3.853	2.4965
Isoamyl acetate	251.294	207.714	374.508	219.546	364.264	293.953	544.466	222.839	209.705	324.68	356.731	156.428	178.043	303.647	195.91
Ethyl hexanoate	372.21	303.837	568.125	329.41	545.767	443.529	843.734	358.433	299.404	500.134	585.697	228.413	284.224	485.994	299.799
Ethyl decanoate	0.688	0.346	1.3405	0.574	1.1915	1.175	1.592	0.5805	0.418	0.781	1.5475	0.1955	0.3825	1.0835	0.7435
1-Hexanol	0	0	1.79656	0	1.40272	1.27238	2.26367	0	0	1.08453	1.64571	0.526262	0	1.54938	0.917925
2-Heptanone	1.8055	1.766	2.267	1.7955	2.121	1.8705	3.025	1.821	1.7525	2.072	2.3285	1.619	1.6465	2.078	1.654
Eucalyptol	0	0	0.6845	0	0	0	0.543	0	0	0	0.471	0.503	0.694	0.5135	0.3305
2-Undecanone	0.235	0.158	11.361	0.2435	2.8205	4.238	1.2715	0.241	0.18	0.3975	14.165	0.0525	0.109	10.417	1.65
a-Pinene	4.8965	2.7135	0	1.958	0	0.2925	0.577	2.671	0.569	1.916	0	0	0.168	3.912	0
D-Limonene	6.6395	5.573	5.84	4.6765	13.535	10.3915	17.8725	6.103	5.525	9.5975	3.964	4.3645	5.785	6.975	6.282
a-Ionone	0.017	0	2.104	0	0.8915	0.579	0	0.002	0	0	1.851	0	0	1.7075	0.679
Isoamyl alcohol	419.229	323.646	566.694	330.9	591.457	522.691	773.284	407.954	340.168	512.605	699.784	300.155	300.069	429.987	401.572
Phenylethyl alcohol	7.8545	7.303	41.6505	0	24.739	25.9305	38.129	0	7.315	15.88	31.93	11.0645	7.744	35.5305	19.768
Benzaldehyde	28.3735	26.5	53.299	25.8145	38.016	38.583	50.181	29.021	26.834	34.0045	44.5915	24.5345	24.516	43.7325	31.883
Phenylacetaldehyde	25.6735	24.431	45.8585	23.529	28.98	30.8775	45.5465	27.938	23.5355	34.4725	33.451	27.3315	23.4075	33.838	23.968
Linalool	28.8215	22.743	26.449	22.295	22.643	19.819	37.327	24.1095	16.3955	22.7815	26.3285	13.329	12.4945	24.9395	14.666
β-Cyclocitral	0.162	0.0665	0	0.1325	0	0	0.368	0.0895	0.098	0.1775	0	0.0305	0.0245	0	0
1-Decanol	14.3925	14.26	30.433	14.569	21.0055	28.27	0	0	0	0	25.933	0	0	28.917	20.016
β-Damascenone	1.9695	1.598	5.47	1.7885	4.2855	3.3715	5.319	2.0515	1.6815	2.475	3.3635	1.4255	1.4295	3.926	4.1815
2-Nonanone	0.491	0.848	2.071	0.438	1.3065	1.079	2.0415	0.9555	0.8095	1.187	1.492	0.695	0.7675	1.415	0.8765
3-Hexen-1-ol	0	0	212.119	0	160.389	148.779	183.434	0	0	110.548	175.522	0	0	173.374	102.623
Ethyl isobutyrate	115.269	98.884	191.227	107.637	180.543	143.068	255.01	103.995	101.715	152.879	219.618	84.877	104.531	188.653	113.952
Ethyl isovalerate	20.049	17.4515	34.355	19.0825	32.411	25.3535	47.9955	18.395	17.37	27.28	38.4025	15.161	18.53	33.263	20.8585
Ethyl 2-methylbutanoate	11.705	10.36	20.08	11.1705	19.0685	15.9275	25.037	10.7795	10.429	15.024	21.9385	9.821	10.731	20.0575	12.4155
1-Octanol	0	0	29.184	0	22.1585	22.028	29.9875	0	0	14.7735	26.43	8.433	0	28.5935	16.547
Nonanal	9.0185	7.065	19.2815	8.0595	12.9725	12.356	13.7745	7.541	5.682	8.6235	11.7045	4.0835	3.859	13.407	5.877
Decanal	1.0385	0.9375	61.6515	0.5425	8.0985	8.839	5.1075	1.0995	1.239	1.512	17.502	0.72	0.104	4.905	6.409
Furfural	166.409	149.124	336.064	142.641	243.855	233.995	408.683	153.593	132.52	206.363	471.977	181.44	197.672	422.303	266.572
Linalool oxide	0	0	11.5435	0	26.9395	26.564	10.312	0	0	0.4785	27.2045	0	0	30.811	27.2515
Total proanthocyanins	2.72478	2.43165	3.27814	2.81287	2.71308	2.92368	3.07602	3.25073	3.45906	2.67178	3.26425	3.5011	3.45395	3.24525	2.9576
Tannin Specif activity	400.75	380.5	405.75	387.75	385.85	353.5	378.25	368.75	345	358.5	388.05	379.25	374.75	354.5	378.75
Dialysis Index	5.82869	4.88174	5.72933	6.14972	5.48404	5.34197	4.58125	5.00849	4.74803	4.82455	5.11951	5.7647	3.67698	5.73139	5.57687
Total Phenolic Index	88.7167	92.05	95.8	98.52	81.6433	78.72	81.6233	76.84	86.5133	89.9367	75.9933	81.5567	78.0733	84.6467	104.44
Anthocyanins	367.918	364.451	418.696	367.184	315.696	268.496	312.684	342.418	323.284	314.929	327.918	342.684	266.629	356.862	430.596
Hue	0.774678	0.827425	0.787023	0.62599	0.672303	0.792803	0.753313	0.886428	0.777312	0.755746	0.770939	0.680173	0.701696	0.670413	0.698855
L	6.9152	7.91611	8.24382	21.0605	18.6155	10.6059	10.7451	9.3061	17.8397	15.3763	11.3478	9.99674	11.0392	17.6716	17.1047
a	29.0213	29.0968	29.3214	48.722	45.6994	35.549	35.1635	33.7759	44.5568	41.9041	35.3453	38.7327	34.2991	37.1081	44.2015
b	11.4471	11.5778	12.1364	18.0603	26.8193	19.8402	20.5502	15.271	18.7651	23.8814	18.2611	20.8884	17.0053	26.0567	23.3101
C	31.2003	31.4197	32.1353	56.9737	52.9903	39.5033	39.123	37.0703	52.2163	48.237	39.7857	38.1153	38.0533	50.5197	51.3143
H	21.5273	21.7463	24.0593	31.222	30.4027	25.855	25.9913	24.3297	31.426	29.678	27.321	24.838	25.665	31.0563	30.5257
Chromatic Intensity	41.49	46.0567	48.8233	27.6667	29.8833	38.9967	42.6933	39.3367	32.5067	36.5867	46.57	38.23	40.2667	35.6433	45.59

## Sheet: 15M
samples	AV1	AV2	AV3	AV4	AV5	AH1	AH2	AH3	AH4	AH5	BH1	BH2	BH3	BH4	BH5
Ethyl butanoate	62.56	96.143	37.318	76.048	64.967	78.248	65.944	102.722	140.897	74.473	49.286	67.053	55.095	34.151	109.628
Isoamyl acetate	84.972	125.615	79.026	107.673	84.821	109.135	86.238	107.167	175.822	91.281	55.478	75.449	52.461	73.32	115.075
Ethyl hexanoate	170.641	233.785	162.603	214.512	161.701	205.034	177.28	197.847	339.771	179.713	129.118	163.794	119.956	166.94	242.114
Hexyl acetate	2.016	3.141	2.334	2.877	2.218	2.869	2.724	2.582	4.614	2.413	1.686	1.912	1.483	1.778	2.759
Ethyl heptanoate	2.21	2.821	2.1	2.797	2.132	2.73	2.427	2.623	4.099	2.381	1.917	2.202	1.796	2.208	3.294
Ethyl octanoate	508.92	721.432	541.396	684.922	525.701	622.963	577.439	643.233	1301.33	546.728	425.495	524.268	418.158	547.651	688.728
Ethyl nonanoate	3.057	3.997	3.452	4.082	3.309	3.584	3.476	4.006	6.729	3.358	2.966	3.187	3.214	3.284	3.527
Ethyl decanoate	266.429	466.772	379.592	448.725	349.29	377.134	377.885	450.063	1300.16	287.316	259.516	285.188	296.612	326.645	309.434
Furfural	350.438	279.63	282.185	290.38	288.261	324.431	292.944	324.951	541.984	310.574	446.819	543.028	452.891	413.097	451.202
Ethyl 2-methylbutanoate	7.934	12.857	8.911	12.141	7.671	13.896	7.44	12.195	19.153	9.981	6.482	9.317	7.311	8.371	15.583
Ethyl isovalerate	15.286	23.642	15.874	19.243	14.949	21.119	16.263	20.275	33.682	18.961	13.442	17.359	11.449	16.431	32.162
1-Octanol	18.709	14.633	15.328	15.353	14.985	14.123	17.185	12.658	19.871	15.262	15.403	16.408	13.585	17.074	14.465
Nonanal	2.845	6.381	1.191	1.534	1.76	2.066	2.211	1.831	3.518	1.759	1.911	2.256	2.987	1.723	4.191
Decanal	2.422	9.726	2.679	3.009	2.308	3.251	2.697	3.277	4.069	3.275	3.213	2.75	2.729	2.502	3.968
Isoamyl alcohol	99.891	92.66	89.011	91.671	88.849	92.636	78.668	86.398	127.331	96.74	83.488	93.835	81.028	93.835	91.373
Phenylethyl alcohol	14.749	10.27	14.175	12.01	13.438	14.087	14.469	14.629	10.657	13.31	13.991	12.919	15.847	9.837	12.523
3-Hexen-1-ol	51.433	51.495	51.248	34.999	67.467	61.792	49.253	37.924	42.361	63.203	50.809	62.651	34.185	50.303	55.464
Benzaldehyde	18.984	13.507	17.739	15.823	15.653	17.729	19.137	16.822	16.205	16.997	14.957	15.329	14.762	14.839	14.944
Phenylacetaldehyde	24.528	14.084	18.867	17.457	18.131	21.034	20.541	24.336	15.145	18.806	19.465	17.925	20.207	16.388	17.273
Linalool oxide	41.39	26.93	26.764	28.561	29.277	25.528	40.164	26.387	44.804	31.944	35.82	35.458	26.428	31.411	31.613
2-Nonanone	0.65	0.712	0.631	0.727	0.636	0.703	0.71	0.694	1.126	0.641	0.603	0.631	0.567	0.661	0.689
β-Linalool	12.493	10.45	11.326	10.783	11.155	10.617	12.269	10.341	20.718	11.084	9.471	9.868	9.575	10.425	9.022
β-Cyclocitral	0.299	0.271	0.29	0.31	0.298	0.318	0.401	0.297	0.298	0.344	0.325	0.34	0.388	0.338	0.336
1-Decanol	2.824	2.775	2.797	3.497	3.289	3.897	3.77	2.554	2.834	3.664	2.818	2.935	2.87	2.361	2.594
β-Damascenone	1.143	0.952	1.19	1.032	1.179	1.205	1.302	1.15	1.841	1.285	1.028	1.279	1.121	1.102	0.976
1-Hexanol	1359.42	1047.97	1077.16	1081.73	1125.03	1040.22	1031.28	887.462	1359.71	1187.31	1057.11	1173.12	933.959	1207.43	1051.01
2-Heptanone	1067.43	834.935	786.972	779.036	1159.71	1099.88	1212.21	1209.24	1009.51	763.725	906.892	1173.08	804.575	902.851	844.493
Eucalyptol	116.26	153.853	163.393	158.422	147.605	149.196	112.448	149.408	151.797	135.752	137.354	102.758	106.496	167.215	126.605
2-Undecanone	165.712	272.743	213.645	140.605	239.505	193.452	238.228	172.464	287.635	244.369	185.925	107.346	207.932	183.507	221.243
Alpha-ionone	41.879	37.474	43.878	40.965	43.681	41.169	42.878	41.909	54.095	41.476	47.824	46.964	47.089	44.609	41.582
Phenylethyl acetate	15.418	12.64	15.907	13.517	15.698	14.914	16.884	15.259	16.874	16.186	13.069	14.973	14.032	11.193	12.77
Diethyl succinate	3.816	2.588	3.303	2.871	3.236	3.239	3.564	3.469	3.31	3.349	3.792	4.13	4.218	3.222	3.927
Camphor	0.035	0.018	0.046	0.032	0.083	0.012	0.033	0.064	0.124	0.035	0.081	0.065	0.066	0.054	0.035
Total proanthocyanins	2.71248	3.23782	2.52753	3.16033	3.07164	3.99903	3.48416	3.36793	3.30824	3.10429	3.4403	3.3326	2.86745	3.40156	3.29191
Tannin Specif activity	353.225	377.25	359.6	359.05	356.3	332.3	362.825	341.375	336.825	337.275	339.325	339.9	348.25	380.575	331.075
Dialysis Index	5.42125	4.4038	3.57093	4.80253	6.348	3.69685	5.94068	5.33337	5.49607	6.61956	4.9077	4.20541	6.41393	5.06205	5.62373
Total Phenolic Index	72.1533	67.6233	68.0467	75.4233	103.49	71.8367	91.3467	104.097	73.64	129.723	74.3367	71.7	95.8433	91.6133	86.5533
Anthocyanins	210.181	224.759	181.507	217.396	235.166	234.759	191.321	198.04	220.314	212.136	186.492	186.744	192.529	153.159	215.788
Hue	0.63968	0.621488	0.731668	0.597619	0.597248	0.63706	0.621525	0.627768	0.582647	0.593791	0.607238	0.593855	0.624168	0.662956	0.644338
L	16.362	19.1539	11.1513	24.746	25.2302	19.2939	19.2939	18.4625	17.6377	25.8589	16.6612	16.9023	17.2594	18.7712	18.4102
a	44.236	46.199	38.135	54.4283	54.998	48.4404	48.4404	47.43	46.3457	55.7598	44.8479	48.1514	45.7096	45.8304	46.9647
b	27.4693	25.7764	23.3851	25.1588	30.2424	26.1077	27.8767	25.7581	25.9721	27.2471	25.1141	26.0839	25.4406	28.3952	27.0169
C	52.0397	54.6023	42.9067	62.1657	62.7673	55.0217	55.0217	53.9757	53.1997	62.0377	51.4107	52.0617	52.3337	54.8563	53.8453
H	31.8597	28.1667	27.2803	28.8793	28.804	28.3257	28.3257	28.5023	29.3593	26.053	29.225	29.749	29.1607	31.1743	29.279
Chromatic Intensity	29.1333	27.23	25.1267	23.5467	27.23	27.7333	27.44	25.9033	26.6733	25.8567	25.4167	25.28	24.1533	27.89	26.7967

## Sheet: 44M
samples	AV1	AV2	AV3	AV4	AV5	AH1	AH2	AH3	AH4	AH5	BH1	BH2	BH3	BH4	BH5
Isoamyl alcohol	508.877	456.52	443.664	458.839	367.897	434.968	464.727	449.265	461.305	442.327	391.192	391.821	416.021	430.254	448.621
3-Hexen-1-ol	72.9	96.859	88.398	94.83	100.439	98.646	107.565	80.408	90.643	100.286	97.188	72.215	98.884	87.074	97.707
1-Hexanol	29.671	27.141	24.722	25.934	24.555	26.647	27.638	27.375	28.263	23.743	25.539	25.674	24.636	23.83	23.854
1-Octanol	53.573	58.229	58.157	61.033	57.479	58.758	61.119	55.116	63.617	58.391	56.826	63.011	60.681	56.88	55.95
Phenylethyl alcohol	23.909	46.196	43.346	52.058	46.882	48.369	57.786	25.163	62.402	55.289	52.731	53.744	60.464	48.768	53.329
1-Decanol	0	67.424	68.014	67.643	67.253	67.818	66.967	65.679	68.205	67.403	67.932	69.155	67.825	67.491	0
Octanal	0	0	0	0	0	0	0	0	0	0	0	4476.38	0	0	0
Nonanal	41.612	59.402	112.61	52.217	79.774	72.866	38.633	47.955	52.475	45.811	123.663	117.928	41.148	29.804	50.308
Decanal	15.818	15.375	24.168	17.295	24.417	13.999	15.415	15.716	14.07	16.326	22.811	49.831	14.069	13.596	19.112
β-Cyclocitral	0	0	0	0	8.756	0	9.448	8.722	0	0	0	0	0	9.127	0
Ethyl isobutyrate	260.066	318.944	356.156	306.161	216.481	266.35	346.879	353.043	195.225	310.576	285.976	242.217	205.086	320.826	298.232
Ethyl butanoate	225.606	268.616	266.948	259.138	179.597	289.137	264.759	264.593	163.698	243.84	221.95	210.065	163.749	224.996	257.69
Ethyl isovalerate	97.002	119.68	125.112	113.855	89.954	103.823	125.111	140.459	68.444	116.961	117.19	107.397	75.39	131.019	129.54
Isoamyl acetate	142.028	138.25	167.119	164.142	129.457	136.115	177.243	179.597	113.788	160.413	127.669	125.836	95.214	141.039	154.984
Ethyl hexanoate	1.1924	1.20288	1.25131	1.18313	0.992711	1.05429	1.3766	1.48712	0.88062	1.20908	1.09139	1.14507	0.775932	1.2151	1.31655
Hexyl acetate	3.34	3.768	3.8	3.356	2.96	2.354	4.122	4.406	2.762	2.921	0	0	0	3.19	0
Ethyl heptanoate	6.47	6.039	5.295	6.028	5.012	5.133	7.583	8.674	5.058	6.508	5.572	6.239	4.21	6.721	6.967
Diethyl succinate	41.46	42.988	45.678	46.15	41.767	43.816	49.612	31.229	51.528	45.962	49.313	57.397	57.349	53.104	55.517
Ethyl octanoate	4.49374	3.45196	3.76187	3.85363	2.7227	2.97298	4.90749	5.08473	3.18532	3.66889	2.841	3.8713	2.20503	3.79532	4.59168
Phenylethyl acetate	31.255	32.519	32.104	34.189	30.973	31.131	34.8	31.179	34.814	32.293	29.844	32.832	30.527	29.451	31.324
Ethyl nonanoate	21.669	16.19	16.738	19.308	14.81	16.374	22.451	22.071	17.993	17.273	15.461	19.964	14.631	18.145	22.986
Ethyl decanoate	504.724	228.846	277.147	320.544	167.074	199.785	469.653	550.371	328.322	273.344	173.942	370.625	160.137	303.761	473.438
2-Heptanone	1.05067	1.02174	1.09876	1.04038	0.850061	1.35225	1.46412	1.10317	1.12962	0.729388	0.855206	1.35323	0.891538	0.936266	1.1221
2-Nonanone	2.643	2.377	2.171	2.263	2.074	2.457	2.807	2.565	2.241	2.031	2.154	2.411	2.01	2.287	2.49
2-U0ecanone	1.46535	0.938165	0.990469	1.02672	0.50176	0.829554	1.0692	1.30114	1.26709	0.863084	0.763317	0.786607	0.308346	0.930299	0.907996
Limonene	33.1896	30.4698	31.3757	33.7933	28.9282	29.6412	34.7229	28.1947	31.6034	32.6541	30.1682	35.0059	25.5717	30.8343	31.6086
Linalool oxide	61.98	23.617	51.352	47.07	87.831	41.03	65.334	78.839	44.373	65.518	95.512	92.758	53.928	79.412	92.264
β-Linalool	20.889	28.169	25.222	20.15	23.675	278.68	60.49	126.862	34.551	18.776	13.214	14.024	25.686	67.301	29.569
Furfural	668.811	554.421	396.913	511.301	475.562	460.179	397.315	442.199	405.468	651.588	871.723	955.273	856.211	927.619	959.777
5-Methyl-2-furfural	43.956	42.425	41.239	42.647	47.051	46.459	39.19	42.096	40.68	45.559	60.003	70.232	63.093	67.675	61.504
Benzaldehyde	41.162	28.228	29.847	29.9	34.2	29.647	26.478	21.539	26.472	22.94	29.842	33.177	30.143	24.377	26.927
Phenylacetaldehyde	84.352	100.404	102.478	98.562	119.291	104.124	98.1	85.547	98.283	108.618	116.337	119.268	111.381	102.441	102.392
Propanal	35.0897	16.3283	40.6535	16.3287	25.4987	36.925	14.9402	18.8905	12.9745	17.9858	16.1179	19.0816	18.2505	17.1397	12.8914
2-Methyl-1-butanal	298.788	332.178	438.343	316.239	212.441	349.568	343.1	264.07	297.127	291.573	345.831	394.749	319.06	259.576	243.947
3-Methyl-1-butanal	128.796	66.8235	154.093	333.411	90.1441	130.645	72.1071	75.7511	56.2061	74.2872	65.4167	78.039	80.1642	64.2273	51.6467
Ethyl 2-methylbutanoate	50.722	48.586	50.591	46.199	34.086	42.841	48.983	57.166	32.738	51.469	56.194	58.813	34.101	52.99	56.657
3-Methyl-2-butanone	3.97351	2.31664	5.31233	5.30572	2.55411	4.4075	3.62206	2.87352	5.25924	3.72831	2.64045	3.38781	1.57338	4.68198	5.89823
2-Pentanone	6.21276	5.89231	15.4883	10.4639	2.57492	11.7583	8.64737	6.55579	8.18514	6.53322	6.70022	6.98005	6.09993	8.14903	10.4661
3-Penten-2-one	86.6888	27.9001	82.6752	41.9767	54.0406	93.3862	29.8097	30.3012	31.7498	42.9733	32.8866	27.6151	38.3546	43.9979	42.5964
β-Damascenone	13.185	13.092	12.89	13.289	12.59	12.651	13.24	12.762	13.391	12.699	12.88	13.153	12.807	12.628	12.876
Total proanthocyanins	1.30912	1.82655	1.73789	0.682191	1.08381	1.5381	1.46587	1.35439	1.24893	0.965599	0.850066	1.59485	0.323077	0.543623	0.651852
Tannin Specif activity	403.344	405.5	409.188	396.694	440.844	476.906	431.125	454.281	490.125	504.938	432.844	431.094	423.344	431.375	462.781
Dialysis I0ex	5.68467	4.57805	5.78971	5.55549	5.87555	5.0885	5.22564	5.41527	4.31473	5.84582	5.20222	5.4186	5.33575	5.88853	5.81934
Total Phenolic I0ex	64.7176	70.2369	67.7839	71.2769	67.9088	74.2833	72.2064	71.7499	70.9981	66.9475	72.0308	73.9951	71.0306	71.8564	72.2427
Anthocyanins	97.2487	145.112	105.612	62.3887	100.393	103.333	138.49	134.645	138.377	127.889	118.704	112.837	100.187	122.551	113.7
Hue	0.769385	0.804614	0.688034	0.645409	0.709696	0.783501	0.546935	0.45425	0.711777	0.753793	0.831609	0.853247	0.736911	0.72836	0.760595
L	30.8	27.9333	29.0667	31.7	31.9	28.2667	28.9	31.8	30.1333	33.9667	30	32	34.0333	19.3333	25.1667
a	46.4533	49.6867	47.95	50.77	49.04	50.2667	47.37	49.76	50.9633	50.7867	48.3367	51.0433	51.1867	39.9367	44.69
b	19.16	17.5633	19.12	18.23	20.2767	17.8333	17.9867	18.4667	17.53	19.0533	17.56	19.9967	20.89	49.49	17.75
C	50.2467	52.7	51.62	53.9467	53.0667	53.3333	50.67	53.0767	53.8933	54.2433	51.4333	54.8167	55.29	41.9433	48.09
H	22.4133	19.4667	21.7433	19.75	22.4667	19.53	20.7933	20.36	18.98	20.5633	19.9433	21.3967	22.1967	17.7967	21.6667
Chromatic Intensity	25.289	26.3	26.304	26.711	26.134	25.755	30.648	31.262	26.827	26.883	28.279	26.346	26.793	25.621	25.934
